# Supplementary material for: Longitudinal associations between exclusive, dual and polytobacco use and respiratory illness among youth
Source: BMC Public Health. 2024 Aug 8;24:2159. doi: 10.1186/s12889-024-19582-8 (PMC11312221; doi:10.1186/s12889-024-19582-8)
Supplement: Supplementary file 1 — Supplementary Material 1 [file 12889_2024_19582_MOESM1_ESM.xlsx]

## Sheet: Appendix_1a
	Appendix 1a Sensitivity analysis (reference: exclusive cigarette use) Multilevel models predicting risk of self-reported bronchitis, pneumonia and chronic cough among youth respondents (12-17), Population Assessment of Tobacco & Health Study (Wave 1-5, 2013-19) (n=17,517 persons, 43,290 observations)
		Unadjusted				Adjusted
		Risk Ratio (IRR)	95% CI		p-value	Risk Ratio	95% CI		p-value
	Time varying poly tobacco use variable
	Exclusive cigarette use	REF	REF			REF	REF
	No	0.446571	0.310151	0.642997	0	0.546368	0.372344	0.801726	0.002
	Exclusive e-cigarette use	0.71901	0.441664	1.17052	0.185	0.834813	0.509254	1.3685	0.474
	Exclusive other combustible use	0.654641	0.313194	1.36834	0.26	0.708699	0.342134	1.46801	0.354
	Dual use of e-cigarettes + cigarettes or OC	1.0421	0.59248	1.83293	0.886	1.03614	0.590885	1.81692	0.901
	Dual use of cigarettes + other combustibles	1.05056	0.600741	1.83719	0.863	1.07224	0.600109	1.9158	0.814
	Poly use of cigarettes+ e-cigarettes + OC	1.58159	0.793076	3.15408	0.193	1.67481	0.85405	3.28432	0.133
	Sociodemographic risk factors
	Age
	12-14 years	REF		REF		REF		REF
	15-17 years	1.12	1	1.26	0.054	1.04451	0.92	1.17	0.54
	Sex
	Male	REF		REF		REF		REF
	Female	1.08	0.95	1.23	0.254	1.2	1.05	1.38	0.007
	Race/ethnicity
	NH White	REF		REF		REF		REF
	NH Black	0.76	0.61	0.95	0.016	0.68	0.54	0.84	0
	Hispanic	0.686692	0.59	0.807703	0	0.66	0.56	0.79	0
	NH Other	0.75	0.59	0.95	0.017	0.71	0.56	0.89	0.007
	Parental education
	Less than high school	REF		REF		REF		REF
	High school	1	0.79	1.25	0.969	0.95	0.747038	1.19321	0.651
	Some college	1.25	1.01	1.56	0.043	1.19	0.95	1.49	0.121
	Bachelor's degree or higher	1.05	0.85	1.3	0.652	1.07895	0.858928	1.35	0.511
	Baseline risk factors
	Second hand smoke exposure (10 hours)	1.1	1.06	1.13	0	1.04	1.01	1.08248	0.021
	Household use of combustible products
	No	REF		REF		REF		REF
	Yes	1.33	1.15	1.53	0	1.09	0.94	1.27	0.257
	Eve marijuana use
	No	REF				REF
	Yes	1.57	1.22	2.02	0	1.18	0.89	1.58	0.255
	BMI - obesity
	Normal/underweigth	REF		REF		REF		REF
	Overweight	1.28584	1.07547	1.53736	0.005	1.28	1.07	1.53	0.007
	Obese	1.75	1.49	2.06	0	1.65	1.4	1.95	0
	Asthma
	Yes	REF				REF
	No	2.99	2.6	3.44	0	2.99	2.6	3.44	0

## Sheet: Appendix_1b
	Appedix 1.b Sensitivity analysis (reference: exclusive e-cigarette use) Multilevel models predicting risk of self-reported bronchitis, pneumonia and chronic cough among youth respondents (12-17), Population Assessment of Tobacco & Health Study (Wave 1-5, 2013-19) (n=17,517 persons, 43,290 observations)
	n	Unadjusted				Adjusted
		Risk Ratio (IRR)	95% CI		p-value	IRR	95% CI		p-value
	Time varying poly tobacco use variable
	Exclusive e-cigarette use	REF		REF		REF		REF
	No	0.621092	0.446737	0.863495	0.005	0.654479	0.464419	0.922319	0.015
	Exclusive cigarette use	1.3908	0.854322	2.26417	0.185	1.19787	0.730729	1.96366	0.474
	Exclusive other combustible use	0.910476	0.442809	1.87206	0.799	0.848931	0.412526	1.747	0.656
	Dual use of e-cigarettes + cigarettes or OC	1.44935	0.844387	2.48776	0.178	1.24117	0.716663	2.14954	0.441
	Dual use of cigarettes + other combustibles	1.46112	0.797921	2.67555	0.219	1.2844	0.673894	2.44799	0.447
	Poly use of cigarettes+ e-cigarettes + OC	2.19968	1.11241	4.34964	0.023	2.00621	1.01952	3.94779	0.044
	Sociodemographic risk factors
	Age
	12-14 years	REF		REF		REF		REF
	15-17 years	1.12	1	1.26	0.054	1.04451	0.92	1.17	0.54
	Sex
	Male	REF		REF		REF		REF
	Female	1.08	0.95	1.23	0.254	1.2	1.05	1.38	0.007
	Race/ethnicity
	NH White	REF		REF		REF		REF
	NH Black	0.76	0.61	0.95	0.016	0.68	0.54	0.84	0
	Hispanic	0.686692	0.59	0.807703	0	0.66	0.56	0.79	0
	NH Other	0.75	0.59	0.95	0.017	0.71	0.56	0.89	0.007
	Parental education
	Less than high school	REF		REF		REF		REF
	High school	1	0.79	1.25	0.969	0.95	0.747038	1.19321	0.651
	Some college	1.25	1.01	1.56	0.043	1.19	0.95	1.49	0.121
	Bachelor's degree or higher	1.05	0.85	1.3	0.652	1.07895	0.858928	1.35	0.511
	Baseline risk factors
	Second hand smoke exposure (10 hours)	1.1	1.06	1.13	0	1.04	1.01	1.08248	0.021
	Household use of combustible products
	No	REF		REF		REF		REF
	Yes	1.33	1.15	1.53	0	1.09	0.94	1.27	0.257
	Eve marijuana use
	No	REF				REF
	Yes	1.57	1.22	2.02	0	1.18	0.89	1.58	0.255
	BMI - obesity
	Normal/underweigth	REF		REF		REF		REF
	Overweight	1.28584	1.07547	1.53736	0.005	1.28	1.07	1.53	0.007
	Obese	1.75	1.49	2.06	0	1.65	1.4	1.95	0
	Asthma
	Yes	REF				REF
	No	2.99	2.6	3.44	0	2.99	2.6	3.44	0

## Sheet: Appendix 2
Appendix 2. Sensitivity analysis (excluding those who ever has used marijuana) Multilevel models predicting risk of self-reported bronchitis, pneumonia and chronic cough among youth respondents (12-17), Population Assessment of Tobacco & Health Study (Wave 1-5, 2013-19) (n=16,249 persons, 41,085 observations)									e
	Unadjusted				Adjusted
	Risk Ratio (RR)	95% CI		p-value	RR	95% CI		p-value
Time varying poly tobacco use variable
Non use	REF		REF		REF		REF
Exclusive cigarette use	2.24	1.56	3.22	0	2.10566	1.3565	3.26856	0.001
Exclusive e-cigarette use	1.61	1.16	2.23	0.005	1.62352	1.13722	2.31776	0.008
Exclusive other combustible use	1.47	0.77	2.81	0.248	1.75087	0.852634	3.59539	0.127
Dual use of e-cigarettes + cigarettes or OC	2.33	1.48	3.68	0	2.50688	1.5124	4.15529	0
Dual use of cigarettes + other combustibles	2.35	1.4	3.95	0.001	2.83054	1.54882	5.17292	0.001
Poly use of cigarettes+ e-cigarettes + OC	3.54	1.93	6.47	0	2.4481	0.911294	6.57658	0.076
Sociodemographic risk factors
Age
12-14 years	REF		REF		REF		REF
15-17 years	1.12	1	1.26	0.054	1.02634	0.906412	1.16214	0.682
Sex
Male	REF		REF		REF		REF
Female	1.08	0.95	1.23	0.254	1.10912	0.963959	1.27613	0.148
Race/ethnicity
NH White	REF		REF		REF		REF
NH Black	0.76	0.61	0.95	0.016	0.764174	0.60653	0.962792	0.023
Hispanic	0.686692	0.59	0.807703	0	0.707362	0.585438	0.854679	0
NH Other	0.75	0.59	0.95	0.017	0.74898	0.58553	0.958057	0.021
Parental education
Less than high school	REF		REF		REF		REF
High school	1	0.79	1.25	0.969	1.01229	0.788385	1.29978	0.924
Some college	1.25	1.01	1.56	0.043	1.28204	1.00463	1.63606	0.046
Bachelor's degree or higher	1.05	0.85	1.3	0.652	1.14748	0.897747	1.46668	0.272
Baseline risk factors
Second hand smoke exposure (10 hours)	1.1	1.06	1.13	0	1.05835	1.01547	1.10304	0.007
Household use of combustible products
No	REF		REF		REF		REF
Yes	1.33	1.15	1.53	0	1.12258	0.95457	1.32016	0.162
BMI - obesity
Normal/underweigth	REF		REF		REF		REF
Overweight	1.28584	1.07547	1.53736	0.005	1.31332	1.0865	1.58748	0.005
Obese	1.75	1.49	2.06	0	1.86	1.56	2.21	0

## Sheet: Appendix 3
Appendix 3. Sensitivity analysis (without asthma variable) Multilevel models predicting risk of bronchitis, pneumonia and chronic cough among youth respondents (12-17), Population Assessment of Tobacco & Health Study (Wave 1-5, 2013-19) (n=17,517 persons, 43,290 observations)
	Unadjusted				Adjusted
	Risk Ratio (RR)	95% CI		p-value	RR	95% CI		p-value
Time varying poly tobacco use variable
Non use	REF		REF		REF		REF
Exclusive cigarette use	2.24	1.56	3.22	0	1.73537	1.18155	2.54878	0.005
Exclusive e-cigarette use	1.61	1.16	2.23	0.005	1.4967	1.07152	2.0906	0.018
Exclusive other combustible use	1.47	0.77	2.81	0.248	1.31522	0.681892	2.53677	0.414
Dual use of e-cigarettes + cigarettes or OC	2.33	1.48	3.68	0	1.8662	1.16885	2.97959	0.009
Dual use of cigarettes + other combustibles	2.35	1.4	3.95	0.001	1.87041	1.0837	3.22824	0.025
Poly use of cigarettes+ e-cigarettes + OC	3.54	1.93	6.47	0	2.73586	1.48692	5.03384	0.001
Sociodemographic risk factors
Age
12-14 years	REF		REF		REF		REF
15-17 years	1.12	1	1.26	0.054	1.04791	0.929771	1.18106	0.443
Sex
Male	REF		REF		REF		REF
Female	1.08	0.95	1.23	0.254	1.10988	0.970091	1.26981	0.129
Race/ethnicity
NH White	REF		REF		REF		REF
NH Black	0.76	0.61	0.95	0.016	0.747514	0.59863	0.933426	0.01
Hispanic	0.686692	0.59	0.807703	0	0.694106	0.579457	0.83144	0
NH Other	0.75	0.59	0.95	0.017	0.74819	0.59196	0.945653	0.015
Parental education
Less than high school	REF		REF		REF		REF
High school	1	0.79	1.25	0.969	0.955251	0.755073	1.2085	0.703
Some college	1.25	1.01	1.56	0.043	1.2132	0.964927	1.52535	0.098
Bachelor's degree or higher	1.05	0.85	1.3	0.652	1.08089	0.85812	1.36148	0.509
Baseline risk factors
Second hand smoke exposure (10 hours)	1.1	1.06	1.13	0	1.05673	1.01874	1.09614	0.003
Household use of combustible products
No	REF		REF		REF		REF
Yes	1.33	1.15	1.53	0	1.12638	0.965373	1.31425	0.13
Eve marijuana use
No	REF				REF
Yes	1.57	1.22	2.02	0	1.19713	0.896152	1.59919	0.223
BMI - obesity
Normal/underweigth	REF		REF		REF		REF
Overweight	1.28584	1.07547	1.53736	0.005	1.30138	1.08679	1.55835	0.004
Obese	1.75	1.49	2.06	0	1.8075	1.53137	2.13342	0
